# Supplementary material for: Local dimensionality determines imaging speed in localization microscopy
Source: Nat Commun. 2017 Jan 12;8:13558. doi: 10.1038/ncomms13558 (PMC5241698; doi:10.1038/ncomms13558)
Supplement: Supplementary Software — Random Forest post processing method for localisation microscopy data. [file ncomms13558-s2.zip]

Archive with 12 entries (11 files):
- NCOMMS13558 SI software/DISPLAY.m
- NCOMMS13558 SI software/display_results.m
- NCOMMS13558 SI software/label_samples.m
- NCOMMS13558 SI software/LICENSE
- NCOMMS13558 SI software/make_features_from_scratch.m
- NCOMMS13558 SI software/run_training.m
- NCOMMS13558 SI software/START.m
- NCOMMS13558 SI software/stratisample.m
- NCOMMS13558 SI software/train_tree.m
- NCOMMS13558 SI software/User Guide.doc
- NCOMMS13558 SI software/User_Guide.pdf
- NCOMMS13558 SI software/
