# Supplementary material for: Local dimensionality determines imaging speed in localization microscopy
Source: Nat Commun. 2017 Jan 12;8:13558. doi: 10.1038/ncomms13558 (PMC5241698; doi:10.1038/ncomms13558)
Supplement: Supplementary Software — Random Forest post processing method for localisation microscopy data. [file ncomms13558-s2.zip › NCOMMS13558 SI software/DISPLAY.m]

function DISPLAY()
     [fn,path] = uigetfile('*.mat', 'Select results to display');

     if ~isequal(fn, 0)
        res =  load(fullfile(path,fn))
        display_results(res.rcfd, res.predictClassTree, res.goodClass, res.badClass, res.tooDense);
     end
